# Supplementary material for: Sero-survey on long-term care facility residents reveals increased risk of sub-optimal antibody response to BNT162b2: implications for breakthrough prevention
Source: BMC Geriatr. 2022 Mar 10;22:191. doi: 10.1186/s12877-022-02884-0 (PMC8908300; doi:10.1186/s12877-022-02884-0)
Supplement: Supplementary file 1 — Additional file 1. [file 12877_2022_2884_MOESM1_ESM.xlsx]

## Sheet: Foglio1
	Description
HCWs n=649; non responder n= 2; low or null response n= 6
Females 71.5%
median age 49 years (IQR 34-55)
Anti-spike antibodies median titre 1789 (IQR 754-7500)
	Associations
	Age	Grade of response to SARS-CoV-2 vaccine, %				Grade of response to SARS-CoV-2 vaccine, (n)
		High	Medium	Low	Null	High	Medium	Low	Null	Total
	<30	0.826531	0.173469	0	0	81	17	0	0	98
	30-40	0.70339	0.279661	0.0169492	0	83	33	2	0	118
	40-50	0.664286	0.335714	0	0	93	47	0	0	140
	50-60	0.585774	0.410042	0.0041841	0	140	98	1	0	239
	60-70	0.592593	0.351852	0.0185185	0.037037	32	19	1	2	54
All classes (p<0.001)										649
null response vs. other classes (p=0.040)
	COVID	Grade of response to SARS-CoV-2 vaccine, %				Grade of response to SARS-CoV-2 vaccine, (n)
		High	Medium	Low	Null	High	Medium	Low	Null	Total
	No	0.60381	0.384762	0.00761905	0.00380952	317	202	4	2	525
	Yes	0.903226	0.0967742	0	0	112	12	0	0	124
All classes (p<0.001)										649
	Logistic regression model evaluating the risk of nullot low response
	p	OR	95% C.I.for OR		p	OR	95% C.I.for OR
			Lower	Upper			Lower	Upper
Age, per 10 year higher	0.142433	1.72629	0.832293	3.58055	0.142433	1.05612	0.98181	1.13604
Gender, females vs. males	0.2303	3.55677	0.447408	28.2753	0.995406	2.847	0.198	5.485
Previous Covid-19	0.636054	0.601626	0.0733428	4.9351	0.636054	0.601626	0.0733428	4.9351
Number of comorbidities	0.808914	0.771137	0.0938332	6.33733	0.674675	0.658048	0.0932434	4.64406
	Logistic regression model evaluating the risk of null response
	Univariate				Multivariate
	Sig.	Exp(B)	95% C.I.for EXP(B)		Sig.	Exp(B)	95% C.I.for EXP(B)
			Lower	Upper			Lower	Upper
Age, per 10 year higher	0.133554	1.9035	0.820983	4.41337	0.143437	1.81832	0.816243	4.05062
Gender, females vs. males	0.57888	1.83068	0.216392	15.4876	0.429123	2.35575	0.281643	19.7042
Previous Covid-19	0.736559	0.693624	0.0823201	5.84443	0.748638	0.706341	0.084237	5.92279
number of comorbidities	0.598937	0.558939	0.0639553	4.88486	0.926899	0.905178	0.107759	7.60353
